# Supplementary material for: Experimental Investigations on the Structure of Yeast Mitochondrial Pyruvate Carriers
Source: Membranes (Basel). 2022 Sep 22;12(10):916. doi: 10.3390/membranes12100916 (PMC9608981; doi:10.3390/membranes12100916)
Supplement: Supplementary file 1 [file membranes-12-00916-s001.zip]

Archive with 1 entries (1 files):
- membranes-1911026-supplementary.pdf
